# Supplementary material for: Effect of regulated and controlled deficit irrigation on yield and yield response factor of processing tomato
Source: BMC Plant Biol. 2026 Jan 22;26:169. doi: 10.1186/s12870-025-08065-6 (PMC12849177; doi:10.1186/s12870-025-08065-6)
Supplement: Supplementary file 1 — Supplementary Material 1. [file 12870_2025_8065_MOESM1_ESM.xlsx]

## Sheet: Sheet1
Yield 2023
Treatments			Fruit yield	Friut DW	Shoot DW	T DW	HI	F weight	WUE
2023	R1	V100	60.71	3.0355	1.88201	4.91751	0.617284	100	162.326
	R2	V100	58.76	2.938	1.82156	4.75956	0.617284	98	157.112
	R3	V100	56.93	2.8465	1.76483	4.61133	0.617284	96	152.219
	R1	V80	53.52	2.676	1.7394	4.4154	0.606061	96	170.446
	R2	V80	51.94	2.597	1.68805	4.28505	0.606061	91	165.414
	R3	V80	54.9	2.745	1.78425	4.52925	0.606061	89	174.841
	R1	V60	43.24	2.162	1.5134	3.6754	0.588235	88	180.167
	R2	V60	41.45	2.0725	1.45075	3.52325	0.588235	85	172.708
	R3	V60	45.44	2.272	1.5904	3.8624	0.588235	81	189.333
	R1	V40	30.17	1.65935	1.24451	2.90386	0.571429	70	182.848
	R2	V40	28.52	1.5686	1.17645	2.74505	0.571429	67	172.848
	R3	V40	27.53	1.51415	1.13561	2.64976	0.571429	64	166.848
	R1	V0	6.09	0.33495	0.519172	0.854122	0.392157	48	129.574
	R2	V0	5.62	0.3091	0.479105	0.788205	0.392157	45	119.574
	R3	V0	5.07	0.27885	0.432218	0.711068	0.392157	42	107.872
					Fruit	Yield	2023
Main	Submain	Replecate	Variance		Irrigation	Replecate	Variance
1	1	1	Values		V100	1	60.71
1	1	2	Values		V100	2	58.76	58.8
1	1	3	Values		V100	3	56.93
1	2	1	Values		V80	1	53.52
1	2	2	Values		V80	2	51.94	53.4533
1	2	3	Values		V80	3	54.9
1	3	1	Values		V60	1	43.24
1	3	2	Values		V60	2	41.45	43.3767
1	3	3	Values		V60	3	45.44
1	4	1	Values		V40	1	30.17
1	4	2	Values		V40	2	28.52	28.74
1	4	3	Values		V40	3	27.53
1	5	1	Values		V0	1	6.09
1	5	2	Values		V0	2	5.62	5.59333
1	5	3	Values		V0	3	5.07
					Shoot	Yield	2023
Main	Submain	Replecate	Variance		Irrigation	Replecate	Variance
1	1	1	Values		V100	1	1.88201
1	1	2	Values		V100	2	1.82156	1.8228
1	1	3	Values		V100	3	1.76483
1	2	1	Values		V80	1	1.7394
1	2	2	Values		V80	2	1.68805	1.73723
1	2	3	Values		V80	3	1.78425
1	3	1	Values		V60	1	1.5134
1	3	2	Values		V60	2	1.45075	1.51818
1	3	3	Values		V60	3	1.5904
1	4	1	Values		V40	1	1.24
1	4	2	Values		V40	2	1.18	1.18667
1	4	3	Values		V40	3	1.14
1	5	1	Values		V0	1	0.519172
1	5	2	Values		V0	2	0.479105	0.479105
1	5	3	Values		V0	3	0.432218
					TDM		2023
Main	Submain	Replecate	Variance		Irrigation	Replecate	Variance
1	1	1	Values		V100	1	4.91751
1	1	2	Values		V100	2	4.75956	4.7628
1	1	3	Values		V100	3	4.61133
1	2	1	Values		V80	1	4.4154
1	2	2	Values		V80	2	4.28505	4.4099
1	2	3	Values		V80	3	4.52925
1	3	1	Values		V60	1	3.6754
1	3	2	Values		V60	2	3.52325	3.68702
1	3	3	Values		V60	3	3.8624
1	4	1	Values		V40	1	2.9
1	4	2	Values		V40	2	2.74505	2.76502
1	4	3	Values		V40	3	2.65
1	5	1	Values		V0	1	0.854122
1	5	2	Values		V0	2	0.788205	0.784465
1	5	3	Values		V0	3	0.711068
					Fruit	Weight	2023
Main	Submain	Replecate	Variance		Irrigation	Replecate	Variance
1	1	1	Values		V100	1	100
1	1	2	Values		V100	2	98	98
1	1	3	Values		V100	3	96
1	2	1	Values		V80	1	96
1	2	2	Values		V80	2	91	92
1	2	3	Values		V80	3	89
1	3	1	Values		V60	1	88
1	3	2	Values		V60	2	85	84.6667
1	3	3	Values		V60	3	81
1	4	1	Values		V40	1	70
1	4	2	Values		V40	2	67	67
1	4	3	Values		V40	3	64
1	5	1	Values		V0	1	48
1	5	2	Values		V0	2	45	45
1	5	3	Values		V0	3	42
					WUE		2023
Main	Submain	Replecate	Variance		Irrigation	Replecate	Variance
1	1	1	Values		V100	1	162.326
1	1	2	Values		V100	2	157.112	157.219
1	1	3	Values		V100	3	152.219
1	2	1	Values		V80	1	170.446
1	2	2	Values		V80	2	165.414	170.234
1	2	3	Values		V80	3	174.841
1	3	1	Values		V60	1	180.167
1	3	2	Values		V60	2	172.708	180.736
1	3	3	Values		V60	3	189.333
1	4	1	Values		V40	1	182.848
1	4	2	Values		V40	2	172.848	174.182
1	4	3	Values		V40	3	166.848
1	5	1	Values		V0	1	129.574
1	5	2	Values		V0	2	119.574	119.007
1	5	3	Values		V0	3	107.872
Yield 2024
Treatments			Fruit yield	Friut DW	Shoot DW	T DW	HI	F weight	WUE
2024	R1	W100	60.34	3.017	1.87054	4.88754	0.617284	99	156.321
	R2	W100	64.28	3.214	1.99268	5.20668	0.617284	97	166.528
	R3	W100	62.14	3.107	1.92634	5.03334	0.617284	95	160.984
	R1	W50	45.77	2.2885	1.64772	3.93622	0.581395	85	214.883
	R2	W50	43.89	2.1945	1.58004	3.77454	0.581395	82	206.056
	R3	W50	47.62	2.381	1.71432	4.09532	0.581395	79	223.568
	R1	W100-50	53.64	2.682	1.82376	4.50576	0.595238	84	184.966
	R2	W100-50	51.65	2.5825	1.7561	4.3386	0.595238	87	178.103
	R3	W100-50	49.62	2.481	1.68708	4.16808	0.595238	90	171.103
	R1	W50-100	61.32	3.066	1.94691	5.01291	0.611621	95	201.711
	R2	W50-100	59.34	2.967	1.88405	4.85105	0.611621	97	195.197
	R3	W50-100	58.68	2.934	1.86309	4.79709	0.611621	93	193.026
	R1	W0	8.15	0.44825	0.694788	1.14304	0.392157	47	148.182
	R2	W0	7.84	0.4312	0.66836	1.09956	0.392157	43	142.545
	R3	W0	7.69	0.42295	0.655573	1.07852	0.392157	41	139.818
					Fruit	Yield	2024
Main	Submain	Replecate	Variance		Irrigation	Replecate	Variance
2	1	1	Values		W100	1	60.34
2	1	2	Values		W100	2	64.28	62.2533
2	1	3	Values		W100	3	62.14
2	2	1	Values		W50	1	45.77
2	2	2	Values		W50	2	43.89	45.76
2	2	3	Values		W50	3	47.62
2	3	1	Values		W100-50	1	53.64
2	3	2	Values		W100-50	2	51.65	51.6367
2	3	3	Values		W100-50	3	49.62
2	4	1	Values		W50-100	1	61.32
2	4	2	Values		W50-100	2	59.34	59.78
2	4	3	Values		W50-100	3	58.68
2	5	1	Values		W0	1	8.15
2	5	2	Values		W0	2	7.84	7.89333
2	5	3	Values		W0	3	7.69
					Shoot	Yield	2024
Main	Submain	Replecate	Variance		Irrigation	Replecate	Variance
2	1	1	Values		W100	1	1.87054
2	1	2	Values		W100	2	1.99268	1.92985
2	1	3	Values		W100	3	1.92634
2	2	1	Values		W50	1	1.64772
2	2	2	Values		W50	2	1.58004	1.64736
2	2	3	Values		W50	3	1.71432
2	3	1	Values		W100-50	1	1.82376
2	3	2	Values		W100-50	2	1.7561	1.75565
2	3	3	Values		W100-50	3	1.68708
2	4	1	Values		W50-100	1	1.94691
2	4	2	Values		W50-100	2	1.88405	1.89802
2	4	3	Values		W50-100	3	1.86309
2	5	1	Values		W0	1	0.694788
2	5	2	Values		W0	2	0.66836	0.672907
2	5	3	Values		W0	3	0.655573
					TDM		2024
Main	Submain	Replecate	Variance		Irrigation	Replecate	Variance
2	1	1	Values		W100	1	4.88754
2	1	2	Values		W100	2	5.20668	5.04252
2	1	3	Values		W100	3	5.03334
2	2	1	Values		W50	1	3.93622
2	2	2	Values		W50	2	3.77454	3.93536
2	2	3	Values		W50	3	4.09532
2	3	1	Values		W100-50	1	4.50576
2	3	2	Values		W100-50	2	4.3386	4.33748
2	3	3	Values		W100-50	3	4.16808
2	4	1	Values		W50-100	1	5.01291
2	4	2	Values		W50-100	2	4.85105	4.88702
2	4	3	Values		W50-100	3	4.79709
2	5	1	Values		W0	1	1.14304
2	5	2	Values		W0	2	1.09956	1.10704
2	5	3	Values		W0	3	1.07852
					Fruit	Weight	2024
Main	Submain	Replecate	Variance		Irrigation	Replecate	Variance
2	1	1	Values		W100	1	99
2	1	2	Values		W100	2	97	97
2	1	3	Values		W100	3	95
2	2	1	Values		W50	1	85
2	2	2	Values		W50	2	82	82
2	2	3	Values		W50	3	79
2	3	1	Values		W100-50	1	84
2	3	2	Values		W100-50	2	87	87
2	3	3	Values		W100-50	3	90
2	4	1	Values		W50-100	1	95
2	4	2	Values		W50-100	2	97	95
2	4	3	Values		W50-100	3	93
2	5	1	Values		W0	1	47
2	5	2	Values		W0	2	43	43
2	5	3	Values		W0	3	41
					WUE	Yield	2024
Main	Submain	Replecate	Variance		Irrigation	Replecate	Variance
2	1	1	Values		W100	1	156.321
2	1	2	Values		W100	2	166.528	161.278
2	1	3	Values		W100	3	160.984
2	2	1	Values		W50	1	214.883
2	2	2	Values		W50	2	206.056	214.836
2	2	3	Values		W50	3	223.568
2	3	1	Values		W100-50	1	184.966
2	3	2	Values		W100-50	2	178.103	178.057
2	3	3	Values		W100-50	3	171.103
2	4	1	Values		W50-100	1	201.711
2	4	2	Values		W50-100	2	195.197	196.645
2	4	3	Values		W50-100	3	193.026
2	5	1	Values		W0	1	148.182
2	5	2	Values		W0	2	142.545	142.545
2	5	3	Values		W0	3	139.818
ET0 Tomato
Month	ETo 2023	Growth S.	Days	T. Days	Kc	ETo	ETc	Total ETc	ETc Actual	Total actual ETc
Aug	6.7	Intial	16	134	0.45	107.2	48.24	445.23	33.2856	374.09
Sep	5.9	Intial	15		0.45	88.5	39.825		27.4792
Seb	5.9	Develop.	15		0.75	88.5	66.375		45.7987
Oct	4.6	Develop.	25		0.75	115	86.25		79.35
Oct	4.6	Develop.	6		1.15	27.6	31.74		29.2008
Nov	3.2	Develop.	30		1.15	96	110.4		101.568
Nov	3.2	Develop.	5		1.15	16	18.4		16.928
Des	2.5	Develop.	22		0.8	55	44		40.48
Month	ETo 2024	Growth S.	Days	T. Days	Kc	ETo	ETc	Total ETc	ETc Actual	Total actual ETc
Aug	6.9	Intial	16	132	0.45	110.4	49.68	461.32	34.2792	386.492	Early	302.933
Sep	6.4	Intial	15		0.45	96	43.2		29.808
Seb	6.4	Develop.	15		0.75	96	72		49.68
Oct	4.6	Develop.	25		0.75	115	86.25		79.35
Oct	4.6	Middle	6		1.15	27.6	31.74		29.2008		Late	317.405
Nov	3.4	Middle	30		1.15	102	117.3		107.916
Nov	3.4	Middle	5		1.15	17	19.55		17.986
Des	2.6	Maturity	20		0.8	52	41.6		38.272
